# Supplementary material for: Early ethics: Exploring moral intuition and maternal Influence in preschool children
Source: PLoS One. 2026 Jan 30;21(1):e0337474. doi: 10.1371/journal.pone.0337474 (PMC12857926; doi:10.1371/journal.pone.0337474)
Supplement: S1 File — (XLSX) [file pone.0337474.s001.xlsx]

## Sheet: MotherChild Answers to dilemmas
Mother_Bystander	Mother_Footbridge	Mother_Expensive_Equipment	Mother_Implied_Consent	Mother_Drop_Man	Child_Bystander	Child_Footbridge	Child_Expensive_Equipment	Child_Implied_Consent	Child_Drop_Man
2	1	2	1	2	1	2	2	2	2
1	1	2	1	2	1	1	1	2	1
1	1	2	1	1	1	1	1	1	1	1 =Yes
2	2	2	2	2	1	2	2	2	1	2=No
1	1	2	1	1	1	1	2	2	1
1	1	2	1	2	2	2	1	1	1
1	1	1	1	2	1	2	1	2	2
2	2	2	2	2	1	1	2	1	1
1	1	2	1	1	1	2	2	1	2
1	2	2	1	2	1	2	1	2	2
1	2	2	1	2	1	2	2	2	2
1	2	2	1	2	1	2	1	2	2
1	2	2	1	2	1	2	2	2	2
1	1	2	2	2	2	1	1	1	2
1	2	2	1	2	1	1	1	1	1
1	1	2	1	1	1	2	2	2	2
2	2	2	1	2	2	2	2	2	2
1	1	2	1	1	2	2	1	1	2
1	2	2	1	1	1	2	1	2	2
1	2	2	2	1	1	1	1	2	1
1	2	2	2	2	1	2	1	2	2
1	2	2	1	1	1	2	1	2	1
2	2	2	2	2	2	1	1	1	1
1	2	2	2	2	1	1	1	1	1
2	2	2	1	2	1	2	2	1	2
1	2	2	1	1	1	2	2	2	2
1	2	2	2	1	2	1	2	1	1
1	2	2	2	1	1	2	2	1	1
1	2	2	2	1	2	2	1	1	2
2	2	2	1	2	1	1	2	1	1
1	1	2	2	1	2	2	2	2	2
1	2	2	2	1	1	1	2	1	1
1	2	2	2	1	1	2	2	2	2
1	2	2	2	1	1	1	1	2	1
1	2	1	2	2	1	2	2	1	1
1	2	1	2	1	1	1	2	2	1
1	2	2	2	2	2	1	2	2	1
1	2	2	2	2	1	1	2	1	2
1	2	2	2	2	2	2	1	1	2
1	2	2	2	1	1	2	2	1	2
1	2	2	2	2	1	2	1	1	1
1	2	2	2	1	2	1	2	1	1
1	2	2	2	1	1	1	2	1	1
2	2	2	2	2	1	1	1	1	1
1	2	2	1	1	1	2	2	2	1
1	1	2	2	1	2	2	2	2	1
1	2	2	2	1	2	2	2	2	2
1	2	2	2	1	1	1	1	2	2
1	2	2	2	1	2	2	2	2	2
1	1	2	2	1	1	1	2	1	1
1	2	2	1	1	1	1	2	1	1
1	1	2	1	1	2	1	1	1	2
1	2	2	1	1	2	2	2	1	1
1	1	2	2	1	2	2	2	2	1
2	2	2	2	2	2	1	2	2	2
1	2	2	2	1	1	1	2	1	1
1	2	2	2	2	1	2	2	1	2
2	2	2	2	2	2	2	2	1	2
1	2	1	2	1	1	2	1	2	2
1	2	2	1	1	2	2	2	1	1
1	2	2	2	1	2	1	2	1	1
1	2	2	2	1	2	2	2	1	1
1	2	2	1	1	1	1	1	1	1
1	2	2	2	1	1	1	1	1	2
2	2	2	1	1	2	2	2	2	2
1	2	2	2	2	1	1	2	1	1
1	2	2	2	1	1	2	1	2	2
1	2	2	2	2	1	2	1	2	1
1	2	2	2	1	2	2	2	1	1
1	2	2	2	1	1	1	1	1	1
2	2	2	2	2	2	2	1	1	1
1	1	2	2	1	1	1	2	2	1
1	2	2	2	1	1	1	2	1	2
2	2	2	1	1	2	1	2	1	2
1	1	2	2	1	1	1	2	2	1
